# Supplementary material for: What drives water conservation in the supply chain of the Yellow River Basin? An empirical analysis based on SPD
Source: PLoS One. 2024 Aug 1;19(8):e0306519. doi: 10.1371/journal.pone.0306519 (PMC11293659; doi:10.1371/journal.pone.0306519)
Supplement: S1 Table — (XLSX) [file pone.0306519.s001.xlsx]

## Sheet: Sheet1
S1 Table. Original input-output tables of Ningxia, Shanxi and Henan in 2012 and 2017
1.Original input-output table (Ningxia, 2012) Unit: 10,000 yuan
Output Input		Code	Intermediate demand																																										Final demand
			Agriculture, forestry, animal husbandry and fishery products and services	Coal mining and dressing products	Oil and gas production products	Metal ore mining and processing products	Non metallic ore and other ore mining and processing products	Food and tobacco	Textile industry	Textile, clothing, shoes, hats, leather, down and its products	Wood processing products and furniture	Paper making, printing and cultural, educational and sports goods	Petroleum, coking products and nuclear fuel products	Chemical products	Non metallic mineral products	Metal smelting and calendering products	Metal products	General equipment	Special equipment	Transportation equipment	Electrical machinery and equipment	Communication equipment, computers and other electronic equipment	Instruments and Apparatuses	Other manufactured products and waste	Metal products, machinery and equipment repair services	Production and supply of electricity and heat	Gas production and supply	Water production and supply	Architecture	Wholesale and retail	Transportation, warehousing and postal services	Accommodation and catering	Information transmission, software and information technology services	Finance	Real estate	Leasing and business services	Scientific research and technical services	Water conservancy, environment and public facilities management	Resident services, repairs and other services	Education	Health and social work	Culture, sports and entertainment	Public management, social security and social organization	Total intermediate inputs	Rural residents	urban residents	Subtotal	Government consumption	Total final consumption expenditure
Code		-	01	02	03	04	05	06	07	08	09	10	11	12	13	14	15	16	17	18	19	20	21	22	23	24	25	26	27	28	29	30	31	32	33	34	35	36	37	38	39	40	41	TIU	FU101	FU102	THC	FU103	TC
Intermediate input	Agriculture, forestry, animal husbandry and fishery products and services	1	410023	10607	2	0	1	916550	20450	19309	0	43224	126	49533	106	450	1	27	40	0	60	0	21	0	0	48	0	0	1207	2415	660	103287	14	766	803	45	1656	421	4799	0	0	0	0	1586651	500669	1217925	1718594	126416	1845010
	Coal mining and dressing products	2	3540	963806	738	0	374	56394	385	180	5	22011	509697	442307	193635	59284	1599	352	1309	40	664	0	399	10	0	1355152	0	0	88775	6	5578	0	0	146	0	0	39	272	12852	718	16560	1382	9673	3747883	5085	8137	13222	0	13222
	Oil and gas production products	3	0	22203	486	0	0	413	60	2	11	8	2384906	108224	8474	20788	846	1154	7944	15	230	0	29	0	0	21094	123468	125	0	0	5	0	0	16	0	0	4	31	1448	81	1865	156	1090	2705174	3194	5174	8368	0	8368
	Metal ore mining and processing products	4	0	0	0	0	0	0	0	0	0	0	1309	0	82	515324	0	0	0	1	29	0	197	0	0	0	0	0	0	0	0	0	0	0	0	0	0	0	0	0	0	0	0	516942	0	0	0	0	0
	Non metallic ore and other ore mining and processing products	5	0	0	0	0	4700	52	0	0	0	3	49	104602	92506	129772	0	0	0	15	36	0	0	0	0	4417	0	0	266269	0	751	0	0	0	0	0	0	0	0	0	0	0	0	603174	0	0	0	0	0
	Food and tobacco	6	577790	1212	5	0	6	183949	51	40774	4	246	207	36569	5438	1315	59	175	170	7	1432	1	154	3	0	189	102	15	1426	1475	4198	261150	3541	2493	511	2315	327	250	2656	803	344	2783	2915	1137061	376919	742658	1119577	0	1119577
	Textile industry	7	0	1228	1	0	9	2890	752422	152341	1114	1300	1235	3312	1811	1655	2956	76	181	8	34	0	56	0	0	3	0	1	777	168	1638	1857	71	170	926	2635	42	20	11240	24	22	1545	10341	954107	93635	392709	486344	0	486344
	Textile, clothing, shoes, hats, leather, down and its products	8	0	7436	41	0	29	1666	2034	20161	829	276	2032	3826	754	2589	93	489	370	16	459	0	230	1	0	4198	206	191	17290	1568	22971	8923	1091	7106	496	4791	44	166	10872	208	2	103	1	123558	34342	148988	183329	0	183329
	Wood processing products and furniture	9	1461	978	3	0	34	1319	41	2	25168	13849	156	675	7787	3718	845	1761	1014	75	960	0	510	92	0	45	4	4	538773	226	3386	8196	438	1121	1064	573	52	540	3953	148	433	80	4	619487	37867	110368	148236	0	148236
	Paper making, printing and cultural, educational and sports goods	10	157	9252	56	0	69	69419	1437	665	2688	81985	1039	9542	9782	3614	2425	3227	991	137	3198	22	3427	22	1	4440	529	106	9416	2869	25124	9085	9679	75287	25128	12392	8670	2298	41810	19863	5133	39301	88339	582624	10438	69414	79851	0	79851
	Petroleum, coking products and nuclear fuel products	11	235529	100302	271	0	1844	2766	710	93	1836	419	62755	120063	159799	428583	498	3728	1434	57	4395	35	589	0	0	3929	356	234	344052	17504	373747	1087	6917	9259	3840	49884	18256	12124	11543	9090	3161	3305	61425	2055419	27135	87980	115116	0	115116
	Chemical products	12	356017	108047	340	0	3492	120620	396	3576	3202	33663	3070	875955	27197	62127	1928	18425	7866	173	7197	301	18395	1161	1	26461	6112	1093	62763	3016	167018	6309	306	4895	3675	3731	17830	5090	45365	45846	220895	3019	22973	2299545	56322	269798	326120	0	326120
	Non metallic mineral products	13	0	13480	22	0	30	16935	1	0	616	69	333	134773	155998	87167	11	878	4	16	3979	0	3063	0	1	1628	0	0	1972687	7	2969	2714	0	0	0	0	0	0	29	1034	35	10	0	2398490	4047	29223	33270	0	33270
	Metal smelting and calendering products	14	0	13249	90	0	76	1641	0	145	0	575	990	28209	8808	1594009	158113	59914	117943	18513	173359	23	10245	0	1	2882	0	0	909876	20	2958	0	0	0	0	0	0	0	0	0	0	26	0	3101666	0	0	0	0	0
	Metal products	15	17428	1273	94	0	42	15490	24	21	2178	223	428	18651	4088	12131	1921	26232	25237	38	22340	217	1812	0	1	869	48	604	106380	65	2670	2656	57	166	405	311	1032	23572	25911	1133	56	79	7191	323073	5147	32267	37415	0	37415
	General equipment	16	0	24166	25	0	0	13399	442	6	453	1929	3045	19572	5595	17109	3331	28832	92498	8772	5086	0	8858	0	1	10042	346	1	11857	501	3167	491	43	112	90	58	21	12	20	834	13	70	1	260795	2	5	7	0	7
	Special equipment	17	7044	23975	1977	0	0	7607	416	573	36	113	2462	1731	2235	11424	0	286	1696	10	17205	0	596	0	0	951	5	0	1201	147	1847	771	48	6880	100	64	10	13	22	160	86480	5	292	178384	291	13444	13735	0	13735
	Transportation equipment	18	0	21667	11	0	7	176	9	1	7	35	1661	443	123	968	1	60	30	4554	81	2	8	0	0	803	47	6	2353	18	143240	26	40761	947	275	4990	607	80	154	38	197	16	3	224406	55143	128883	184025	0	184025
	Electrical machinery and equipment	19	0	859	7	0	0	3147	2	0	33	15	1433	4106	1219	9146	207	6570	49214	797	50989	10	484	0	0	5234	554	2	114656	2605	2959	248	34867	97	210	79	88	1189	399	472	11476	36	0	303410	31561	60597	92158	0	92158
	Communication equipment, computers and other electronic equipment	20	0	1393	16	0	3	282	88	5	18	49	309	713	119	3114	2	6093	23457	22	503	9493	102449	0	0	1926	69	26	6183	1111	4768	2500	45031	4790	1572	14535	1882	712	2305	951	1139	1295	7160	246084	37678	101465	139143	0	139143
	Instruments and Apparatuses	21	0	170	0	0	1	1808	0	0	8	0	902	2029	1889	2110	0	525	237	16	1430	0	5210	0	0	3782	41	2	2897	0	597	0	103	35	14	0	4259	1118	1427	2677	1517	15	13797	48614	654	5541	6195	0	6195
	Other manufactured products and waste	22	28190	24	0	0	0	10	0	0	4	434	300	511	17471	125353	1	69	290	88	3	0	9	0	0	56	4	0	114	4	85957	5304	20	52	384	893	74	1105	27716	7	0	30	0	294479	84	485	570	0	570
	Metal products, machinery and equipment repair services	23	0	102127	4058	0	15	29119	5395	679	1484	18320	43901	202296	25632	67856	195	5127	4642	3407	4419	0	2810	66	6	233494	2189	92	1963	3385	17606	1	3959	10354	9503	3009	532	1834	4059	1153	497	1055	14381	830622	0	0	0	0	0
	Production and supply of electricity and heat	24	34803	169331	582	0	571	40326	5470	599	1019	15260	51829	554955	134322	1246691	7261	6310	5230	443	5970	65	256	89	0	2227519	7041	8078	792675	22216	77039	29263	4897	18235	10374	10969	1465	6671	27408	18067	11769	5524	29004	5589597	66436	106299	172735	0	172735
	Gas production and supply	25	0	0	0	0	0	0	0	0	0	0	0	49	12	76	0	0	0	0	0	0	0	0	0	403	2194	0	0	204	203656	57125	155	0	15747	3400	73	14	19248	811	0	521	20	303709	21403	12776	34179	0	34179
	Water production and supply	26	14626	639	15	0	0	560	63	40	7	81	641	14418	232	769	21	138	46	11	104	1	18	3	0	1670	105	718	24250	271	1602	1102	121	625	401	652	127	156	2717	1286	715	168	694	69812	3225	3994	7218	0	7218
	Architecture	27	0	11522	0	0	0	1239	9	25	2	72	2094	1807	1257	4160	15	684	732	6	191	0	65	6	0	411	91	36	122293	3089	4450	2809	3916	1596	1404	1361	134	917	17922	5126	1543	353	1796	193133	5193	13068	18261	0	18261
	Wholesale and retail	28	108012	45450	106	0	154	106068	1698	6801	1727	17927	23134	57178	19981	8890	2525	12317	9691	127	10047	143	3602	637	1	59575	3522	258	972098	13168	25729	14912	2139	15915	5452	5232	2715	8094	76871	4967	12549	8664	21140	1689215	44502	80457	124959	0	124959
	Transportation, warehousing and postal services	29	54565	256044	602	0	9847	98231	5717	3019	2121	19067	98014	213107	101266	302901	14690	9795	11138	1334	14688	43	4171	37	1	296564	1670	343	838691	64686	377491	12174	10560	47442	8374	33129	8250	3998	33612	12676	9077	5446	66887	3051469	45157	161718	206876	169680	376555
	Accommodation and catering	30	189	25115	158	0	117	15983	984	448	220	1478	4404	11563	5698	10162	1866	4149	3322	379	6021	13	1987	44	2	8795	2028	360	23453	12832	27435	8570	59817	50971	10747	49545	8716	4740	18415	14819	6338	7308	148335	557521	100358	432171	532529	0	532529
	Information transmission, software and information technology services	31	591	18738	58	0	94	1931	269	175	67	207	649	2115	1237	2970	514	559	474	88	2118	1	226	0	0	2550	325	14	2404	2518	11688	4373	2818	27159	626	5638	781	590	15244	6360	1592	1437	15876	135077	169592	703472	873064	0	873064
	Finance	32	4098	202076	241	0	693	33541	40339	10604	1858	42923	63465	106521	26594	306090	5367	12136	3609	2521	9223	6	2347	11	2	233110	12731	6289	90528	48832	233262	53473	17526	74174	102709	200787	2715	2683	57969	9316	1294	1198	17884	2040745	37947	114301	152248	19	152267
	Real estate	33	0	39	54	0	42	657	39	367	15	11	0	267	195	100	264	179	76	60	355	0	600	98	0	0	0	0	1499	36165	9465	16527	9322	14734	18654	30025	373	185	67254	12921	4127	5464	18155	248284	130859	450879	581738	0	581738
	Leasing and business services	34	62	51798	53	0	172	24067	3267	1426	295	1061	7808	18188	5106	11132	719	4871	1701	231	3558	17	3218	10	2	17123	3135	767	89261	33328	38028	8081	93861	69385	83523	25834	10374	1088	22836	2854	3064	3686	42709	687696	9736	13258	22994	34187	57181
	Scientific research and technical services	35	1286	215	143	0	0	1311	0	5	125	16	1	1759	10	781	0	41	893	0	580	0	75	0	0	869	49	0	53275	799	6943	18	3	6	32	18	12581	6	6	28	0	36	62	81972	0	0	0	174262	174262
	Water conservancy, environment and public facilities management	36	0	293	1	0	2	66	14	6	1	14	56	151	43	104	16	27	48	2	63	0	14	1	0	41	28	4	298	139	480	116	852	637	130	546	86	9380	240	121	61	88	682	14852	6496	19963	26458	182186	208645
	Resident services, repairs and other services	37	6455	26619	28	0	8	6938	1504	200	1145	168	8520	13224	2788	3763	324	4545	1933	67	1485	2	657	5	1	4410	417	483	28713	3717	53311	5206	3169	7723	3205	33023	9428	12434	6583	33904	45706	22922	159628	514360	127380	313415	440796	0	440796
	Education	38	638	3288	7	0	1	357	90	53	8	116	554	1192	284	375	39	108	297	12	182	0	177	0	0	1081	176	44	4571	1485	3088	1633	829	11659	407	6043	614	602	1226	11342	1312	584	82214	136691	32523	79950	112473	630744	743217
	Health and social work	39	0	0	0	0	0	0	0	0	0	0	0	0	0	0	0	0	0	0	0	0	0	0	0	0	0	0	0	37	1	50	0	0	0	0	0	0	0	0	2930	7	0	3026	58879	93135	152014	600687	752701
	Culture, sports and entertainment	40	0	3444	8	0	10	393	80	29	19	97	321	933	401	672	85	153	245	10	353	1	99	4	0	1633	160	29	2572	940	2953	23073	6110	5187	1298	2432	799	582	1702	1972	973	5937	8247	73959	13233	44025	57257	79538	136795
	Public management, social security and social organization	41	781	470	5	0	12	265	15	6	1	39	114	307	96	318	2	147	15	4	139	1	13	0	0	93	43	5	1804	486	1001	93	914	1517	289	4745	191	453	409	614	425	237	1862	17934	15370	131537	146908	1713111	1860019
2.Original input-output table (Ningxia, 2017) Unit: 10,000 yuan
Output Input		Code	Intermediate demand																																										Final demand
			Agriculture, forestry, animal husbandry and fishery products and services	Coal mining and dressing products	Oil and gas production products	Metal ore mining and processing products	Non metallic ore and other ore mining and processing products	Food and tobacco	Textile industry	Textile, clothing, shoes, hats, leather, down and its products	Wood processing products and furniture	Paper making, printing and cultural, educational and sports goods	Petroleum, coking products and nuclear fuel products	Chemical products	Non metallic mineral products	Metal smelting and calendering products	Metal products	General equipment	Special equipment	Transportation equipment	Electrical machinery and equipment	Communication equipment, computers and other electronic equipment	Instruments and Apparatuses	Other manufactured products and waste	Metal products, machinery and equipment repair services	Production and supply of electricity and heat	Gas production and supply	Water production and supply	Architecture	Wholesale and retail	Transportation, warehousing and postal services	Accommodation and catering	Information transmission, software and information technology services	Finance	Real estate	Leasing and business services	Scientific research and technical services	Water conservancy, environment and public facilities management	Resident services, repairs and other services	Education	Health and social work	Culture, sports and entertainment	Public management, social security and social organization	Total intermediate inputs	Rural residents	urban residents	Subtotal	Government consumption	Total final consumption expenditure
Code		-	01	02	03	04	05	06	07	08	09	10	11	12	13	14	15	16	17	18	19	20	21	22	23	24	25	26	27	28	29	30	31	32	33	34	35	36	37	38	39	40	41	TIU	FU101	FU102	THC	FU103	TC
Intermediate input	Agriculture, forestry, animal husbandry and fishery products and services	1	640165	4427	0	28	0	1182383	361768	122723	3	5579	127	187162	154	396	6	20	40	6	17	0	5	2	1	354	2	1	208751	42	5187	306408	7800	276	73	24591	4918	4721	20987	61	607	0	0	3089791	345230	787625	1132855	58541	1191396
	Coal mining and dressing products	2	2909	364855	0	0	703	19242	202	77	0	6391	603316	318299	94033	31482	209	0	491	2223	182	0	0	124	2410	661641	0	0	9928	0	7845	718	0	0	0	0	15	171	0	1679	1055	757	5128	2136085	0	0	0	0	0
	Oil and gas production products	3	0	0	0	0	0	20670	2105	936	0	231	1843506	115655	3501	18290	2261	1393	256	120	2502	0	183	0	566	275855	382551	176	6	0	1	0	0	0	0	0	3	27	0	267	874	120	815	2672870	0	0	0	0	0
	Metal ore mining and processing products	4	0	6	0	0	0	69	0	0	0	1	7	615	5172	1024736	66075	0	0	1	0	0	88	0	0	0	0	0	0	0	0	2	0	0	0	0	0	0	2	0	0	0	0	1096774	0	0	0	0	0
	Non metallic ore and other ore mining and processing products	5	5	21458	0	0	1197	328	0	0	0	32	257	75388	85416	5855	1972	0	0	377	2753	0	0	0	69	6736	0	1	1242906	0	656	8	0	26	9	3	0	9	2	5	0	0	0	1445468	0	0	0	0	0
	Food and tobacco	6	494302	173	2	86	4	469903	103	97	33	5966	190	138559	1349	234	60	61	82	28	147	0	52	23	3	278	33	8	3169	515	1785	85350	10767	2792	1226	309	317	289	6777	1186	743	514	16007	1243522	676034	1448408	2124442	0	2124442
	Textile industry	7	34	245	0	0	86	17525	655867	27473	10	1508	39	4979	3084	3401	89	243	44	26	129	0	46	0	126	18	55	0	14	194	2002	3137	280	21	7	5	5	34	9478	10	83	0	0	730297	32623	75558	108181	0	108181
	Textile, clothing, shoes, hats, leather, down and its products	8	16812	266	7	453	9	1259	38371	31435	114	923	863	4370	958	2561	407	540	125	381	116	0	63	24	74	2900	77	54	28941	1561	3748	1235	12806	20088	6813	2878	209	35	3011	756	579	359	3251	189432	167275	548649	715924	0	715924
	Wood processing products and furniture	9	3425	361	0	0	54	26510	679	5	21344	1334	135	5576	1185	3016	598	375	245	481	210	0	79	0	248	49	696	1	115261	2764	606	2357	9268	5271	556	27	35	65	296	2267	987	218	3279	209863	44670	157251	201921	0	201921
	Paper making, printing and cultural, educational and sports goods	10	9905	1599	30	595	237	97699	2204	229	150	160955	566	21713	7758	10978	826	1869	649	823	1661	0	473	62	831	3575	237	179	58172	3915	7274	6004	8872	135449	21875	24933	5568	4276	50139	50823	3845	29521	76271	812740	42614	135371	177985	0	177985
	Petroleum, coking products and nuclear fuel products	11	42936	4864	5	1013	1088	12232	1713	115	493	5087	519459	980383	66039	242604	6392	2752	1645	674	2676	0	579	433	178	4586	220	101	287671	9883	263190	3042	9541	14030	6747	26578	6562	9800	37237	32567	997	5622	23232	2634966	1573064	1260140	2833204	0	2833204
	Chemical products	12	597906	10505	43	3	455	140708	66227	6930	1457	14221	114179	1776918	62872	19817	7902	4388	5235	3429	21431	0	9410	119	4485	997	3967	1076	681054	859	21895	23717	170	834	299	1484	470	5773	15787	4257	392008	711	63964	4087962	163098	456073	619171	0	619171
	Non metallic mineral products	13	135	218	0	0	917	14472	256	2	18	1140	299	147918	234692	36907	4590	1089	168	771	3714	0	7067	8	104	918	16	49	1657633	91	444	1042	3508	2	474	35	75	66	3	48	284	1	0	2119174	909	3441	4350	0	4350
	Metal smelting and calendering products	14	20109	30967	0	0	111	4462	510	0	39	2251	1458	41179	69803	1702539	105850	59832	95483	17588	205859	0	25110	28	404	7834	203	222	2206143	182	1231	50	0	1	41	7	0	57	19	5	2	15	0	4599594	0	0	0	0	0
	Metal products	15	57724	19464	24	334	75	28651	681	11	414	13780	430	37695	3872	13954	94901	19031	26274	2352	10001	0	3140	28	499	938	238	219	455440	153	1370	1898	4176	503	1865	14129	4	3501	158	1005	76	4	0	819012	17980	49784	67764	0	67764
	General equipment	16	2902	6632	3	67	290	8613	1493	20	68	1298	13376	48506	5368	15689	1305	127046	38200	8456	16423	0	24008	82	82	18771	235	284	69112	2802	4768	5045	6672	2660	3536	577	436	203	2110	170	869	51	536	438764	926	2016	2942	0	2942
	Special equipment	17	40207	46328	0	0	17	4406	1327	9	442	159	1002	5549	5076	3621	142	700	4311	219	27	0	6275	27	51	1082	170	12	437238	582	1081	1230	2065	27608	1836	18	1	73	357	35	45896	35	0	639214	622	5413	6035	0	6035
	Transportation equipment	18	9875	3822	0	0	14	462	56	9	0	52	82	739	2899	1524	49	418	83	17890	68	0	21	3	6	34	26	1	4597	46	44480	157	440	1804	666	1116	403	975	3851	147	621	589	3860	101885	308048	857016	1165064	0	1165064
	Electrical machinery and equipment	19	475	4893	0	0	83	833	499	8	2	68	357	7468	3914	46890	192	24482	18185	1189	229233	0	1939	6	149	28531	280	54	792015	6095	3788	1103	27810	303	1094	308	1	91	462	93	66	11	0	1202970	40253	117393	157646	0	157646
	Communication equipment, computers and other electronic equipment	20	1318	589	5	56	3	553	96	40	24	173	102	208434	408	1072	90	649	1263	593	448	0	5543	16	9	1308	25	18	20501	3327	4362	913	142500	15855	1848	1341	607	581	3560	1392	383	7060	8142	435207	97790	199796	297586	0	297586
	Instruments and Apparatuses	21	46	358	236	1712	18	354	667	0	0	9	924	6492	2162	845	162	137	10786	163	3682	0	17639	2	3	8558	233	78	983	14	485	39	6768	6	32	500	81	91	0	1059	104	1	0	65429	3163	10241	13404	0	13404
	Other manufactured products and waste	22	108	16	0	2746	7	154	0	1	0	25673	88	2520	6587	48137	7798	5	50	1286	193	0	73	48239	49	55	0	0	1023	7	99	1741	0	13	130	11317	1665	1584	18381	2	794	478	15	181034	2653	9467	12120	0	12120
	Metal products, machinery and equipment repair services	23	400	734	7	911	92	1895	1314	161	591	636	1714	4869	1930	8702	828	3133	177	1227	978	0	183	120	12150	1167	536	227	755	516	4462	738	4127	2018	55	590	95	299	258	1764	390	207	331	61287	0	0	0	0	0
	Production and supply of electricity and heat	24	31465	402106	28	7322	1872	89468	22431	2016	845	33247	129319	802601	110623	782710	19509	9206	7015	4026	6069	0	4313	4198	2466	3045174	44417	37270	163393	62581	80634	66866	58741	87861	29758	4603	2051	11897	91523	72339	8756	4004	33979	6378702	65348	246919	312267	0	312267
	Gas production and supply	25	1147	0	0	0	0	4761	0	0	0	0	0	26042	0	50	0	0	0	0	0	0	0	0	0	0	669	0	0	276	135262	44390	15	38	0	27872	0	55	23161	21869	0	0	0	285607	11714	42963	54677	0	54677
	Water production and supply	26	97	8802	1	425	776	4602	2047	174	62	2826	1914	10349	1499	35579	331	490	239	167	366	0	70	138	3	6655	184	14128	54280	3346	22104	11309	2463	3201	4295	58	262	1272	4963	32179	1254	300	4000	237210	6396	15998	22394	0	22394
	Architecture	27	6824	12120	14	0	106	3612	83	44	87	315	1572	25943	1026	2157	211	377	520	161	397	0	52	158	101	17194	159	69	51367	5240	16625	6120	10663	13658	13737	2253	215	980	4245	39120	8149	2192	11271	259137	0	0	0	0	0
	Wholesale and retail	28	242438	230250	64	3674	1571	319220	99027	48593	13375	45151	580007	959792	181273	347268	47553	48644	34827	16560	83908	0	23307	3169	0	559679	41623	1158	1169801	20968	82938	52787	71205	75662	24647	35464	7182	4111	48106	20821	77068	10976	40531	5674398	538645	1523953	2062598	5079	2067677
	Transportation, warehousing and postal services	29	128360	93391	7	9497	9845	178680	38357	3201	620	17960	203005	463092	187461	387698	30431	17342	9992	3263	28822	0	7574	8452	383	53499	18953	356	1117998	67465	1041783	15474	16763	80928	11227	17186	16761	17976	60507	19622	12396	8091	196890	4601308	164088	510552	674640	259848	934488
	Accommodation and catering	30	5544	3551	24	1243	61	9280	2296	415	167	908	2362	10937	3207	7934	1327	2561	2193	581	7436	0	1941	473	195	11118	648	322	43479	10874	8931	2054	5457	49652	20176	6279	9615	5998	20683	9811	5635	6779	77494	359641	209707	905727	1115434	0	1115434
	Information transmission, software and information technology services	31	783	2400	10	819	36	2531	209	86	95	305	834	2400	1294	938	199	603	199	115	7683	0	207	974	14	8450	2420	250	11106	9479	3251	5945	374787	64469	3909	1287	603	955	6721	4073	2130	1388	30875	554832	439468	1291663	1731131	0	1731131
	Finance	32	30544	23211	0	343	318	47886	39264	47843	127	8034	47201	89905	15546	125322	17023	7294	3078	977	14663	0	806	1695	961	539603	139558	7251	107858	249254	122852	8624	17263	626978	113246	116406	11419	5897	76188	34768	23242	3149	16204	2741801	144312	1287684	1431996	179	1432175
	Real estate	33	0	0	92	0	27	753	583	214	26	26	233	580	0	534	144	508	53	1	163	0	17	4	0	733	0	0	0	271808	9715	43175	28531	44458	121028	43902	3658	2407	121960	44307	8321	4136	19546	771643	295370	808382	1103752	0	1103752
	Leasing and business services	34	7946	43960	7	115	533	87578	4226	3483	386	2758	11158	68948	25639	29220	5206	5998	3377	2676	5235	0	963	398	882	79043	4967	683	288413	141880	65762	57848	187578	283017	163710	153851	13370	12017	61466	31356	7956	17077	41651	1922337	24498	178056	202554	36807	239361
	Scientific research and technical services	35	34770	3467	0	922	13	2430	0	165	10	43	4643	2776	170	1966	20	3496	4	372	497	0	1	3	0	324	104	7	171377	2295	2587	57	611	12	10	8	5232	34	24	9	1057	10	129	239655	5321	10913	16234	244075	260309
	Water conservancy, environment and public facilities management	36	54335	62	1	32	1	115	37	6	1	17	48	163	52	92	24	24	34	4	54	0	23	11	1	66	13	2	906	4535	1108	666	68	753	364	108	95	76	392	285	380	68	274	65296	1944	20961	22905	560481	583386
	Resident services, repairs and other services	37	9135	50786	1	265	147	12492	434	62	162	382	6810	45412	4543	5430	2137	1314	1086	582	1517	0	506	236	201	16614	191	429	60351	6164	61857	9696	2342	6178	9042	9392	4530	7024	9776	160510	72441	8373	163048	751598	130417	239390	369807	0	369807
	Education	38	5544	2384	4	176	11	642	534	157	8	88	643	2243	392	2016	32	173	130	78	194	0	66	10	0	602	39	27	12018	7432	4142	665	3924	27065	3728	421	1106	658	1691	56184	14150	1518	79356	230251	278238	557810	836048	1241973	2078021
	Health and social work	39	20	0	0	0	0	0	0	0	0	0	0	0	0	0	0	0	0	0	0	0	0	0	0	0	0	0	0	1180	31	38	0	0	0	0	0	0	0	0	466	0	0	1735	236065	1023703	1259768	908539	2168307
	Culture, sports and entertainment	40	51	421	6	215	8	731	221	34	12	101	276	981	330	553	136	132	176	37	303	0	121	60	7	837	81	22	7107	939	870	224	1445	5362	2304	576	572	613	3062	2307	596	6900	6229	44958	12370	79408	91778	165299	257077
	Public management, social security and social organization	41	8154	373	0	51	8	226	63	11	3	32	112	596	270	569	61	51	54	8	74	0	18	11	3	325	31	5	2536	482	176	243	5145	3058	2560	732	248	596	1923	181	478	447	33434	63348	6775	50405	57180	2843273	2900453
3.Original input-output table (Shanxi, 2012) Unit: 10,000 yuan
Output Input		Code	Intermediate demand																																										Final demand
			Agriculture, forestry, animal husbandry and fishery products and services	Coal mining and dressing products	Oil and gas production products	Metal ore mining and processing products	Non metallic ore and other ore mining and processing products	Food and tobacco	Textile industry	Textile, clothing, shoes, hats, leather, down and its products	Wood processing products and furniture	Paper making, printing and cultural, educational and sports goods	Petroleum, coking products and nuclear fuel products	Chemical products	Non metallic mineral products	Metal smelting and calendering products	Metal products	General equipment	Special equipment	Transportation equipment	Electrical machinery and equipment	Communication equipment, computers and other electronic equipment	Instruments and Apparatuses	Other manufactured products and waste	Metal products, machinery and equipment repair services	Production and supply of electricity and heat	Gas production and supply	Water production and supply	Architecture	Wholesale and retail	Transportation, warehousing and postal services	Accommodation and catering	Information transmission, software and information technology services	Finance	Real estate	Leasing and business services	Scientific research and technical services	Water conservancy, environment and public facilities management	Resident services, repairs and other services	Education	Health and social work	Culture, sports and entertainment	Public management, social security and social organization	Total intermediate inputs	Rural residents	urban residents	Subtotal	Government consumption	Total final consumption expenditure
Code		-	01	02	03	04	05	06	07	08	09	10	11	12	13	14	15	16	17	18	19	20	21	22	23	24	25	26	27	28	29	30	31	32	33	34	35	36	37	38	39	40	41	TIU	FU101	FU102	THC	FU103	TC
Intermediate input	Agriculture, forestry, animal husbandry and fishery products and services	1	1677217	26813	20	14	3	2733886	135946	6959	48417	62106	810	161514	870	2313	975	47	158	294	57	35	1	684	1	1011	49	6	20538	38144	1847	906849	0	0	0	0	6395	3	6217	0	0	0	0	5840199	1998139	3727438	5725577	90552	5816129
	Coal mining and dressing products	2	13281	3508832	0	2598	2047	27029	2881	799	334	8993	6341837	404454	596057	440477	962	1613	8208	7404	222	8	0	4428	1260	3738580	62243	0	95578	0	18228	0	0	0	0	0	1195	3339	639	3632	475	545	0	15298178	122212	97964	220176	0	220176
	Oil and gas production products	3	0	0	1631	0	0	0	0	0	0	0	355909	11290	0	0	0	0	0	0	0	0	0	0	0	0	147412	0	0	0	0	0	0	0	0	0	0	0	0	0	0	0	0	516242	0	0	0	0	0
	Metal ore mining and processing products	4	0	0	0	529874	697	8	0	0	0	32	0	10341	3379	6486007	11	428	2064	0	11404	35	0	0	1	0	0	0	0	0	0	9	0	0	0	0	0	0	0	0	0	0	0	7044290	0	0	0	0	0
	Non metallic ore and other ore mining and processing products	5	0	12730	0	3540	4680	217	3	0	1	402	34	19435	92446	14096	41	193	9	372	153	1537	0	0	3	10047	0	0	0	0	244	5	0	0	0	0	17	1	0	5	0	0	0	160211	0	0	0	0	0
	Food and tobacco	6	640635	6222	58	1078	10	1388690	275	118	721	421	4405	140811	2659	3296	571	937	1714	947	527	414	371	348	264	1964	194	51	131819	40633	20774	1206928	10846	40191	4068	124909	5054	217	12233	604	340	25409	23042	3844768	2375979	4545830	6921809	0	6921809
	Textile industry	7	576	29318	59	801	2	4593	85989	123834	24	5459	1121	61839	6846	6868	73	575	473	603	472	81	422	268	225	318	18	3	160280	4515	5250	30960	5586	577	262	0	4057	1	17111	34	0	14	0	559507	121359	241121	362480	0	362480
	Textile, clothing, shoes, hats, leather, down and its products	8	238	91942	4	6686	471	3097	159	31363	52	859	4379	11444	8201	14967	1341	2214	2387	1996	1240	2834	216	1778	833	14257	622	3106	310711	9300	106622	5920	9110	40925	305	346	2211	0	19844	92	0	1485	0	713557	316677	1378644	1695321	0	1695321
	Wood processing products and furniture	9	16170	285295	381	12287	15	3152	97	224	46350	2711	1729	4140	13435	18756	3087	2812	2057	2610	963	938	10	359	163	22155	119	9	1063787	2428	9489	32140	9245	17937	750	51	309	72	5365	27098	37864	9285	73124	1728968	263923	649590	913513	0	913513
	Paper making, printing and cultural, educational and sports goods	10	32939	28331	1155	7489	110	173763	1066	1275	2695	68217	4194	97794	46266	14423	4477	6192	7065	7147	4541	3197	838	2015	386	14322	883	269	72486	17545	69675	22822	72760	457302	34158	75863	71461	3879	39310	30622	11998	96574	205593	1813097	148051	359934	507985	0	507985
	Petroleum, coking products and nuclear fuel products	11	53865	358551	39146	44296	576	27721	543	521	1275	3292	370240	415533	283408	3808970	31689	20647	13136	6926	5127	865	375	22575	12892	39104	971	86	718603	29644	2776066	27689	22848	80478	11491	25608	18476	3730	38922	68888	72969	72019	121221	9650982	90089	417619	507708	0	507708
	Chemical products	12	2171427	1176598	7	100919	3317	162177	9150	12862	4138	49464	131015	4368527	360395	150019	9848	31269	245063	62344	46077	50743	2044	151397	4814	45852	4817	2790	1882597	13617	152287	26687	2461	3380	1542	260	51575	53489	214252	26399	436985	51134	14910	12288648	517861	1076262	1594123	0	1594123
	Non metallic mineral products	13	0	459135	0	25072	940	41515	73	878	12919	313	11490	62393	549433	317701	2100	18851	10627	28935	43657	57113	17123	10115	346	140559	67	1476	4059255	166	15240	2895	857	2	552	48	539	171	1370	165	136	0	3	5894230	306151	268594	574745	0	574745
	Metal smelting and calendering products	14	0	6853331	91285	635342	2782	6626	325	33	15738	45368	440552	55480	213509	10768918	481176	734868	449570	511303	331894	552835	4703	117612	269038	982910	1800	2840	11754370	316	81742	125	70	0	61	24	958	37	21	17	4	2	0	35407585	75692	61330	137022	0	137022
	Metal products	15	0	129634	41	2405	36	59743	272	375	15533	2144	8334	42871	9062	55959	416206	71503	92324	71700	69734	6322	4090	4575	394	62528	3285	4063	1097271	523	74109	4209	384	631	3508	73	4399	60	261	292	86	13	0	2318952	31558	58215	89773	0	89773
	General equipment	16	1521	237732	173	20003	263	81587	1716	320	449	2635	138260	40055	65755	218821	20983	470196	521310	107684	95246	128801	4103	61693	104151	92346	9022	3701	545237	1193	149291	30603	7855	20215	5424	1659	4311	53	646	307	233	127	338	3196018	9745	33019	42764	0	42764
	Special equipment	17	83962	3079767	27609	33662	3304	14225	922	883	909	4078	149080	112123	63832	164203	15317	39666	1115970	13147	26906	89929	538	29788	5939	39294	1179	4521	45692	19	7558	1551	712	7776	1546	54	35	1	1223	79	150493	6	0	5337498	626	876	1502	0	1502
	Transportation equipment	18	20719	1231906	211	2815	3	1118	33	43	119	83	188854	1020	69347	13160	2675	6191	13161	740958	3171	352	56	9768	31318	170287	88	3	286263	164077	1521443	496	15869	24727	321	7427	155	86	39048	3035	8508	19640	362985	4961539	10343	36978	47321	0	47321
	Electrical machinery and equipment	19	85943	95588	506	6374	16	12628	341	380	10130	1299	18454	32638	31417	68401	12762	163963	116319	47157	380697	125187	14401	52035	5458	340364	651	5620	1185284	20673	22160	1491	52412	324	1496	2457	656	22	30147	310	30309	28	3692	2980190	237830	598351	836181	0	836181
	Communication equipment, computers and other electronic equipment	20	29353	119754	174	2659	14	1321	48	141	48	198	1266	2317	921	14851	321	11366	69883	29912	49168	2038815	103692	7544	232	166021	1187	48	107391	20258	26980	4313	126569	95800	3564	57343	88486	5421	7798	19219	5137	368854	219582	3807969	289951	962114	1252065	0	1252065
	Instruments and Apparatuses	21	5206	3143	254	415	5	911	36	32	2	262	10682	8796	2307	17203	64	2789	3790	19769	43800	4445	57689	4329	369	126621	6749	2030	21083	31	3917	42	7051	0	40	3	6082	350	19	191	2	1	0	360510	790	2370	3160	0	3160
	Other manufactured products and waste	22	0	116077	4126	106	1	5132	223	1092	22	4170	2308	16744	11774	271861	1248	3592	7460	3961	2492	1270	8	145215	1077	11170	157	194	11712	29	66722	12775	5694	634	432	24504	190	3	74370	12	4	17477	4	826042	15637	30773	46410	0	46410
	Metal products, machinery and equipment repair services	23	6784	117291	8140	19768	12	15404	3966	545	89	10561	32223	31128	23122	65997	7557	10115	3595	9264	2865	7157	430	742	43434	131453	4034	1873	41996	1778	40768	3591	20561	1712	3481	285	2392	1312	4420	2138	2514	4392	626	689515	0	0	0	0	0
	Production and supply of electricity and heat	24	42556	1633465	12574	125616	540	83965	16023	2090	3646	17288	130021	1041425	393510	2995184	137867	63544	37921	48130	16592	34053	1685	26107	7071	3488409	111541	23340	218972	90949	671687	97504	249825	59185	9708	7441	17797	15972	19765	85763	25093	9984	121621	12195429	377688	568053	945741	0	945741
	Gas production and supply	25	0	0	0	5507	0	17	0	0	0	134	9857	49871	676	91133	1505	154	423	4	5	919	6	7	0	399037	76821	35	572	1125	204707	97388	62	8219	13668	97	229	642	2070	807	256	104	296	966353	222142	330817	552959	0	552959
	Water production and supply	26	0	12108	41	950	3	5169	182	112	82	357	4865	9166	3166	13199	427	375	1041	650	420	1487	42	169	357	4166	135	11723	7115	2518	5437	13939	173	2627	1237	501	751	452	1150	3803	1327	432	1761	113615	26816	54844	81660	0	81660
	Architecture	27	0	329813	1095	1090	12	9983	158	463	328	1214	5395	10570	7248	12303	12794	1460	1918	1656	973	6370	254	1866	1231	99089	718	5678	519516	18021	170357	83633	29413	51479	15485	12476	1243	2946	15033	37259	2083	11391	63476	1547490	0	0	0	0	0
	Wholesale and retail	28	970230	3100242	0	6103	1579	1051	1450	352	3440	1877	1499649	40715	43768	208472	72340	12213	9594	15583	3522	2134	372	440	112	6867	0	40	7325	1681830	502799	43130	29315	22365	7962	18101	35124	16343	61102	4119	4772	5445	18968	8460845	1046130	3701342	4747472	0	4747472
	Transportation, warehousing and postal services	29	107003	4931067	60	15770	2631	79990	2500	3637	6620	5275	1488992	120739	104659	200622	9696	73514	21922	21833	11539	26971	4945	8789	2979	283556	45158	2451	356556	106098	1320819	20307	22007	166402	15646	102863	32717	3713	22764	9875'	1888	33133	166028	9963734	206819	836871	1043690	878598	1922288
	Accommodation and catering	30	6108	408433	2274	25715	1418	122551	1920	7197	17662	6372	169237	207734	37527	111507	19540	126348	58009	33692	21606	16820	15861	17538	10205	173630	5918	8114	824779	334495	479668	97523	262639	783335	76858	196180	197633	17511	79167	32736	10880	96919	369058	5492317	835460	2607629	3443089	0	3443089
	Information transmission, software and information technology services	31	20059	622122	157	19372	1801	64679	791	2276	12537	2135	285012	50854	8447	28127	2101	19079	6473	6277	3542	3958	1919	1499	883	122117	2980	11983	141725	94483	215571	58311	432408	811645	17897	14295	49004	4770	34092	18247	16531	87858	325558	3623575	342701	666389	1009090	0	1009090
	Finance	32	23870	1792230	24413	199825	2096	89984	16943	2913	6380	12981	603660	358516	218641	831705	34933	30047	71727	68036	51448	111967	4077	41718	18838	1940350	43401	9775	516259	145938	678060	80858	51175	1237104	262174	74788	5476	941	10285	83602	12321	8098	321730	10099283	232400	1075664	1308064	307209	1615273
	Real estate	33	1576	619	63	365	0	491	0	37	0	1	1372	2668	32	3438	71	314	1699	2298	2145	687	35	76	0	50	85	0	14319	390004	36892	96000	146352	488528	73865	22841	13902	152	39738	21976	8850	20371	67944	1459856	562921	1528024	2090945	0	2090945
	Leasing and business services	34	0	181473	11157	14164	2740	87662	2140	4558	12441	5787	71826	137479	28669	45134	15095	27667	25425	21634	7879	9241	4592	2589	2545	20368	7736	2317	217122	201790	51805	23907	19603	184190	133762	9458	15240	1284	18274	2344	9883	11631	21040	1673651	7938	33016	40954	359581	400535
	Scientific research and technical services	35	36561	2025	0	340	12	538	36	101	90	1	260	4074	1851	1754	34	215	1089	1235	9688	19	62	15	0	1794	11	1	112067	3228	9378	263	4	108	13	2142	18594	7	13	6	3	16	47	207695	0	0	0	1150786	1150786
	Water conservancy, environment and public facilities management	36	0	997	13	143	1	222	11	25	139	31	623	591	200	663	115	154	257	189	104	82	82	74	31	373	38	9	2774	1073	11931	209	549	7743	752	858	362	11555	839	89	64	532	440	44937	5765	33233	38998	377265	416263
	Resident services, repairs and other services	37	11561	37675	2478	36878	446	160306	343	905	17988	53986	20385	141599	128594	144242	21845	112485	50934	49665	3158	5033	2815	3544	1774	61866	6291	2221	29968	7688	36350	53474	24420	40322	1454	12434	10812	23603	25176	19486	5218	21997	16570	1407989	397185	712103	1109288	0	1109288
	Education	38	0	13713	306	818	14	1151	53	228	87	169	3312	3640	1162	4288	308	1236	1305	742	590	370	725	843	181	3213	388	978	26635	5419	22550	2733	1246	25084	4960	1455	7010	2220	3944	5803	4334	2649	33863	189725	224308	223686	447994	2492159	2940153
	Health and social work	39	0	0	0	0	0	0	0	0	0	0	0	0	0	0	0	0	0	0	0	0	0	0	0	0	0	0	0	603	347	356	0	0	0	0	0	0	7	0	1718	0	0	3031	96162	287104	383266	1589647	1972913
	Culture, sports and entertainment	40	40	6871	77	1271	9	1560	72	158	717	186	3249	3730	1241	3730	674	1129	1407	1016	586	423	420	392	169	3352	243	75	23922	5600	7403	2156	3831	16142	5481	5048	5938	279	1964	1932	881	67767	6254	187395	35391	192797	228188	1469221	1697409
	Public management, social security and social organization	41	0	519	9	259	4	598	38	42	87	47	574	1792	389	1212	92	402	579	506	357	912	57	72	145	720	66	6	3226	6249	1227	259	2188	8311	2777	2008	315	163	2401	114	1341	568	48826	89457	16461	39506	55967	7338882	7394849
4.Original input-output table (Shanxi, 2017) Unit: 10,000 yuan
Output Input		Code	Intermediate demand																																										Final demand
			Agriculture, forestry, animal husbandry and fishery products and services	Coal mining and dressing products	Oil and gas production products	Metal ore mining and processing products	Non metallic ore and other ore mining and processing products	Food and tobacco	Textile industry	Textile, clothing, shoes, hats, leather, down and its products	Wood processing products and furniture	Paper making, printing and cultural, educational and sports goods	Petroleum, coking products and nuclear fuel products	Chemical products	Non metallic mineral products	Metal smelting and calendering products	Metal products	General equipment	Special equipment	Transportation equipment	Electrical machinery and equipment	Communication equipment, computers and other electronic equipment	Instruments and Apparatuses	Other manufactured products and waste	Metal products, machinery and equipment repair services	Production and supply of electricity and heat	Gas production and supply	Water production and supply	Architecture	Wholesale and retail	Transportation, warehousing and postal services	Accommodation and catering	Information transmission, software and information technology services	Finance	Real estate	Leasing and business services	Scientific research and technical services	Water conservancy, environment and public facilities management	Resident services, repairs and other services	Education	Health and social work	Culture, sports and entertainment	Public management, social security and social organization	Total intermediate inputs	Rural residents	urban residents	Subtotal	Government consumption	Total final consumption expenditure
Code		-	01	02	03	04	05	06	07	08	09	10	11	12	13	14	15	16	17	18	19	20	21	22	23	24	25	26	27	28	29	30	31	32	33	34	35	36	37	38	39	40	41	TIU	FU101	FU102	THC	FU103	TC
Intermediate input	Agriculture, forestry, animal husbandry and fishery products and services	1	1597975	286101	0	2890	4	2191124	88077	1012	76193	73471	712	75999	12888	475	5493	111	30047	212	67	27	0	5554	31	45	159	24	1467143	619	2030	1416272	3884	3629	3257	65262	1174	23929	5925	78	0	1995	0	7443888	3059748	6648042	9707790	137069	9844859
	Coal mining and dressing products	2	15941	2948587	3575	43097	1753	49217	2833	663	0	10127	4978603	275070	413256	666577	34736	7419	17140	32308	48309	8352	1471	4169	20345	5830148	103150	5575	424487	0	5735	0	0	0	0	1	0	8544	0	13550	1803	0	0	15976541	190220	174723	364943	0	364943
	Oil and gas production products	3	0	23690	3912	18133	2	16648	630	504	0	555	90414	12208	15395	14106	17660	2864	1012	10468	1643	27830	35	2897	1715	15107	334425	138	433	0	4	0	0	0	0	0	0	0	0	7061	200	0	0	619689	0	0	0	0	0
	Metal ore mining and processing products	4	0	87703	0	632485	935	0	0	0	0	14	0	22491	23368	3739456	45391	233	980	48	41154	0	0	3513	0	0	0	0	0	0	0	41	0	0	0	0	0	0	2	0	0	0	0	4597814	0	0	0	0	0
	Non metallic ore and other ore mining and processing products	5	29	26262	3441	30592	4367	16	14	0	0	41	62	41855	119733	122467	3609	3164	901	3977	171	0	0	3686	4366	8519	2	17	1108082	0	1988	141	0	33	44	7	6	35	4	48	0	10	0	1487689	0	0	0	0	0
	Food and tobacco	6	576791	34760	26	166	15	886509	1253	2165	717	2824	1818	126772	805	789	133	507	322	270	204	58	359	88	47	108	212	124	15767	1234	4277	2194232	4810	12289	2812	201267	1485	279	5388	1126	500	46020	2771	4132099	3548150	8314618	11862768	0	11862768
	Textile industry	7	106	87727	0	39	11	24801	59496	103929	13	709	973	19850	7191	3018	881	60	4703	951	514	567	5	3406	32	11	6	6	9304	2061	2087	43978	1287	13	409	5706	22	23	3685	63	41114	533	1	429291	188892	430049	618941	0	618941
	Textile, clothing, shoes, hats, leather, down and its products	8	27490	70202	850	1813	656	2119	464	11313	0	360	2465	3897	6712	2836	933	2331	1546	1565	599	1822	77	152	2352	7743	2748	4118	110325	3226	35238	34295	21437	31894	3257	55956	1202	1283	50541	453	0	5613	0	511883	492900	2458869	2951769	0	2951769
	Wood processing products and furniture	9	16885	47844	319	404	21	31707	210	129	38864	2914	2604	11184	9875	4130	3706	158	4588	3909	3766	256	8	3813	988	45	7	13	1241568	1070	7955	18273	19392	27	2562	91	798	331	1098	612	16	671	0	1482811	410789	1158571	1569360	0	1569360
	Paper making, printing and cultural, educational and sports goods	10	40328	54776	350	1002	150	114996	914	563	2570	115773	11954	51648	33176	14161	10395	1634	20330	9024	8006	1287	1998	5400	1017	1657	2666	458	287848	17559	40451	214608	24368	706115	82893	226538	105835	26776	64885	34954	29574	199422	37956	2606015	230439	641958	872397	0	872397
	Petroleum, coking products and nuclear fuel products	11	129414	787473	63983	129558	876	8701	879	113	1106	3764	261652	263262	256369	2232739	32398	7039	7027	8561	2932	5055	323	14752	2155	12993	1161	1070	704549	31122	1048163	37804	20833	19392	6659	66105	21499	19469	150238	1616	818	35854	1204	6400680	140221	777407	917628	0	917628
	Chemical products	12	1614782	491098	749	162474	2640	72030	15515	4413	143	39537	14388	3046768	314404	52355	19494	18843	36871	201667	46984	56115	2129	102541	7133	15234	400	3879	1600044	6702	183031	83972	493	1932	6026	20200	4516	82843	460753	2340	635392	23861	565	9455256	911872	1654977	2566849	0	2566849
	Non metallic mineral products	13	397	685815	0	23512	890	23266	79	50	16146	512	1962	28498	609573	45248	7782	3793	14750	4431	40467	75861	20725	9834	350	31898	24	3324	6229431	194	2671	5554	5952	564	1631	70	7	656	2	542	297	77	0	7896835	443862	580069	1023931	0	1023931
	Metal smelting and calendering products	14	34004	5844896	98076	680587	1650	974	112	1	4027	40523	9993	44636	19474	7534211	557183	339924	209482	428006	313701	901590	4387	32936	166433	387090	1635	1075	12122232	77	64351	472	0	1	139	21	1	207	20	31	6	19	0	29844183	0	0	0	0	0
	Metal products	15	50933	685374	5	177960	82	31632	1143	174	16105	1383	3689	26002	6046	15932	518074	41601	64757	119635	48732	68825	3616	5736	4850	9613	118	423	1673707	1891	3294	3082	2724	69	1592	109	1897	3006	13319	461	170	689	0	3608450	49119	103829	152948	0	152948
	General equipment	16	10824	197315	199	18943	367	18020	565	47	147	1402	20109	21851	13878	55404	17632	115045	209013	267060	55162	151839	5373	34737	68561	10527	436	331	218424	241	23712	105468	10811	1420	9716	1334	2495	765	1083	1065	740	1996	1847	1675904	17423	64579	82002	0	82002
	Special equipment	17	115920	1457610	26648	48468	2950	7232	190	302	1355	1470	2346	13367	8991	18272	4660	20437	658129	12383	55613	282820	2332	7252	363	3502	1481	146	108027	0	16139	4424	6524	17084	6328	39	14	20013	91519	132	178624	90	0	3203196	1985	1562	3547	0	3547
	Transportation equipment	18	34517	10112	0	1118	22	458	26	11	129	68	938	737	985	10596	117	573	48331	1300057	5405	1906	15	10667	38196	75	122	6	178347	25	2023446	412	653	4757	720	32842	4198	1012	100190	999	978	288	1022	3815076	288110	681564	969674	0	969674
	Electrical machinery and equipment	19	1552	199565	282	2549	34	670	47	57	10474	1114	4836	4099	6002	22402	887	44807	73231	265308	342175	72845	15026	22919	43953	24174	462	171	947790	4087	22007	6494	75681	54	4931	9532	2206	17773	76260	555	161	1988	0	2329160	345802	961577	1307379	0	1307379
	Communication equipment, computers and other electronic equipment	20	5217	8445	43	1687	22	497	173	38	26	136	2067	4734	713	4461	169	11448	21350	16863	18927	3299011	100519	8407	1204	1386	214	64	136350	19665	14765	15209	358441	6857	2205	2664	14536	2552	1948	3742	1728	466281	5965	4560729	402044	1411185	1813229	0	1813229
	Instruments and Apparatuses	21	133	31812	1455	95	30	105	8	0	0	120	1906	4691	831	7886	373	2210	775	10533	18593	3922	29615	0	4143	82	1242	305	130	14	3714	206	8661	0	348	2	5508	2	33	335	3	2	0	139823	122	356	478	0	478
	Other manufactured products and waste	22	2320	852907	18555	13	11	85	4	622	15	2259	172	20633	93661	458497	21397	421	63975	25467	20003	3532	5950	195109	27655	26938	1	1	208594	6	16519	66865	43599	12	7618	84712	112152	83225	388596	1396	4	68732	0	2922233	24339	54885	79224	0	79224
	Metal products, machinery and equipment repair services	23	9352	1823822	27355	127504	20	28271	447	3588	93	6028	45540	60177	54935	155947	11729	3501	14214	35933	5694	157702	13275	1823	27604	190199	1325	6787	263955	56689	47848	29844	116065	969	92449	7408	10554	41006	52111	5793	8114	65728	3464	3614862	0	0	0	0	0
	Production and supply of electricity and heat	24	79303	2332521	79918	296901	748	64428	17913	1645	2190	16286	149298	661957	400034	3413899	116137	24032	13014	66703	8775	66013	1740	6136	8355	1699464	167815	39160	345595	77827	759285	499390	730864	61687	87355	30740	52951	71814	421186	18692	6345	254632	11940	13164688	899157	1369855	2269012	0	2269012
	Gas production and supply	25	23739	0	0	8855	7	13	0	0	0	0	3	43212	0	4782	2	61	1297	0	0	0	0	0	0	533311	290941	0	0	0	324364	356506	0	0	95603	1380	608	649	3634	1839	0	2405	0	1693211	345758	590026	935784	0	935784
	Water production and supply	26	0	343302	442	1228	6	4597	84	112	58	401	8058	22473	3973	7720	1295	2427	16305	923	622	1771	2141	43	507	14157	905	31105	196838	6082	17220	89897	17705	3648	25304	3240	14037	36229	9044	1588	7286	87333	1592	981698	41738	97817	139555	0	139555
	Architecture	27	19379	115457	3359	3047	17	7705	59	121	272	532	11787	8079	5835	24674	1153	1274	2604	3098	2641	13561	158	1737	1821	22552	1684	1048	454956	21994	59325	31339	39693	48106	44707	4278	1368	10856	6807	30989	14609	10058	15793	1048532	0	0	0	0	0
	Wholesale and retail	28	1015869	3780369	0	15114	1078	2430	3816	781	13286	5211	987958	59623	59009	437942	101968	13367	6803	7535	5421	4845	669	2154	466	13052	62	89	19220	910712	1634823	79948	49384	42474	25559	45827	74411	19705	75120	7411	228349	20038	34160	9806058	1674969	6920936	8595905	0	8595905
	Transportation, warehousing and postal services	29	154001	4964086	5898	12963	2385	62506	9188	844	4705	9169	811790	165665	106579	312593	22555	25353	32364	48333	15294	5151	2635	15378	13309	456291	34615	1765	267549	657046	4147317	3231	54441	139057	11910	22111	304700	33948	34524	9490	2362	89092	194176	13266369	334469	1562776	1897245	691944	2589189
	Accommodation and catering	30	25319	265633	3184	32826	2716	87786	720	1925	24226	12203	79181	302312	45574	146790	16660	135720	86974	92211	32073	19278	24638	12526	10506	330760	2689	20282	1392969	57323	106788	739890	40180	564144	84651	25233	52702	19104	8673	4222	1463	208347	605375	5725776	1075007	4261370	5336377	0	5336377
	Information transmission, software and information technology services	31	37661	897790	10745	8571	2105	49653	737	646	22724	1214	261461	8561	9491	14382	1287	1548	3739	3813	1190	4412	1255	832	902	40230	5025	1329	1544972	194191	1212115	168867	1325027	1063587	249431	4443	44661	13293	6042	5343	15475	265353	667589	8171692	549016	1237191	1786207	0	1786207
	Finance	32	148774	4207889	60753	258863	5639	93950	10175	3648	11440	10348	553203	420078	381268	1947227	48737	23618	187030	240572	94814	201307	3369	38518	20415	1884093	115284	21896	2963676	592278	1222475	61292	79065	3230271	978160	624044	47940	53694	24364	215836	25841	38050	151533	21301427	362723	1585507	1948230	409132	2357362
	Real estate	33	0	11274	1735	221	2	27	0	25	0	0	1038	271	186	0	520	1419	1	4671	360	1887	39	0	5721	0	2	2287	2454096	201432	123201	109122	329983	2056574	155765	304847	47625	993	44674	47711	19278	185876	170935	6283798	876172	3054713	3930885	0	3930885
	Leasing and business services	34	27215	368519	23942	9079	1711	25877	2287	454	5679	5504	76073	37711	20329	15890	3188	7888	5951	31744	5550	4331	2088	597	7005	9743	30912	5375	637659	424519	139567	389012	112638	1195133	431662	66864	101273	16895	43015	16188	24196	135510	49717	4518490	7970	20255	28225	591426	619651
	Scientific research and technical services	35	221318	29058	828	3690	40	4566	312	32	0	0	232	7649	89	235	572	492	707	20338	303	409	2	266	1	525	1	12	733550	776	36960	1455	2764	181	37	13	24191	688	154	43	122	12	420	1093043	235	1241	1476	1325500	1326976
	Water conservancy, environment and public facilities management	36	175987	170702	3119	16934	2016	5960	489	102	3623	438	25326	10361	5376	6921	1376	2388	7527	3033	1489	556	1460	565	7697	181	1584	3802	165567	30995	23334	29891	4874	217616	28902	1770	28667	100540	21551	12752	4556	4633	13287	1147947	2362	6019	8381	528900	537281
	Resident services, repairs and other services	37	19658	1623057	4634	2750	786	13620	871	1363	2579	5933	56402	39368	17349	38404	4242	26159	8353	9738	6507	8219	1712	2191	2493	400620	113778	15235	787802	436636	255162	85979	44035	375409	117784	47012	145634	162204	268217	32015	47874	78673	369165	5679622	288958	412056	701014	0	701014
	Education	38	33086	31367	187	915	31	1721	51	38	26	354	7744	3154	1504	1186	537	763	2013	2050	935	237	577	157	299	475	2633	255	187641	89786	38808	5721	25656	335695	14186	6493	15372	8988	6952	668324	20862	4468	1037669	2558916	549130	724755	1273885	2913897	4187782
	Health and social work	39	13344	15562	1893	7483	2006	8097	3929	1144	2248	8166	4930	17092	21528	39256	25358	14711	22871	24160	19507	6647	1472	561	363	27444	2092	104	307601	38729	16369	1288	1559	32952	200	501	3188	2311	7701	8565	151868	2399	210930	1078129	192218	567818	760036	2089057	2849093
	Culture, sports and entertainment	40	4381	34444	8502	6430	2905	36256	8672	7436	12378	16689	18778	78859	53769	82143	23486	24558	26265	27919	25772	36296	3281	4050	1281	34689	5900	6721	194630	48326	44330	38431	91496	159530	126145	67520	30259	11928	14764	25421	16316	427665	309065	2197686	58227	397368	455595	1894777	2350372
	Public management, social security and social organization	41	262756	5889	1347	4594	3398	40357	18871	8944	7168	11136	3636	47700	46276	19527	27792	21497	22870	14041	8514	13012	1968	4019	1271	18615	60755	1197	390142	32730	30658	220987	44817	160144	161524	119457	48896	75860	6611	31545	21910	12419	1215659	3250509	2554	8477	11031	10038298	10049329
5.Original input-output table (Henan, 2012) Unit: 10,000 yuan
Output Input		Code	Intermediate demand																																										Final demand
			Agriculture, forestry, animal husbandry and fishery products and services	Coal mining and dressing products	Oil and gas production products	Metal ore mining and processing products	Non metallic ore and other ore mining and processing products	Food and tobacco	Textile industry	Textile, clothing, shoes, hats, leather, down and its products	Wood processing products and furniture	Paper making, printing and cultural, educational and sports goods	Petroleum, coking products and nuclear fuel products	Chemical products	Non metallic mineral products	Metal smelting and calendering products	Metal products	General equipment	Special equipment	Transportation equipment	Electrical machinery and equipment	Communication equipment, computers and other electronic equipment	Instruments and Apparatuses	Other manufactured products and waste	Metal products, machinery and equipment repair services	Production and supply of electricity and heat	Gas production and supply	Water production and supply	Architecture	Wholesale and retail	Transportation, warehousing and postal services	Accommodation and catering	Information transmission, software and information technology services	Finance	Real estate	Leasing and business services	Scientific research and technical services	Water conservancy, environment and public facilities management	Resident services, repairs and other services	Education	Health and social work	Culture, sports and entertainment	Public management, social security and social organization	Total intermediate inputs	Rural residents	urban residents	Subtotal	Government consumption	Total final consumption expenditure
Code		-	01	02	03	04	05	06	07	08	09	10	11	12	13	14	15	16	17	18	19	20	21	22	23	24	25	26	27	28	29	30	31	32	33	34	35	36	37	38	39	40	41	TIU	FU101	FU102	THC	FU103	TC
Intermediate input	Agriculture, forestry, animal husbandry and fishery products and services	1	1597975	286101	0	2890	4	2191124	88077	1012	76193	73471	712	75999	12888	475	5493	111	30047	212	67	27	0	5554	31	45	159	24	1467143	619	2030	1416272	3884	3629	3257	65262	1174	23929	5925	78	0	1995	0	7443888	3059748	6648042	9707790	137069	9844859
	Coal mining and dressing products	2	15941	2948587	3575	43097	1753	49217	2833	663	0	10127	4978603	275070	413256	666577	34736	7419	17140	32308	48309	8352	1471	4169	20345	5830148	103150	5575	424487	0	5735	0	0	0	0	1	0	8544	0	13550	1803	0	0	15976541	190220	174723	364943	0	364943
	Oil and gas production products	3	0	23690	3912	18133	2	16648	630	504	0	555	90414	12208	15395	14106	17660	2864	1012	10468	1643	27830	35	2897	1715	15107	334425	138	433	0	4	0	0	0	0	0	0	0	0	7061	200	0	0	619689	0	0	0	0	0
	Metal ore mining and processing products	4	0	87703	0	632485	935	0	0	0	0	14	0	22491	23368	3739456	45391	233	980	48	41154	0	0	3513	0	0	0	0	0	0	0	41	0	0	0	0	0	0	2	0	0	0	0	4597814	0	0	0	0	0
	Non metallic ore and other ore mining and processing products	5	29	26262	3441	30592	4367	16	14	0	0	41	62	41855	119733	122467	3609	3164	901	3977	171	0	0	3686	4366	8519	2	17	1108082	0	1988	141	0	33	44	7	6	35	4	48	0	10	0	1487689	0	0	0	0	0
	Food and tobacco	6	576791	34760	26	166	15	886509	1253	2165	717	2824	1818	126772	805	789	133	507	322	270	204	58	359	88	47	108	212	124	15767	1234	4277	2194232	4810	12289	2812	201267	1485	279	5388	1126	500	46020	2771	4132099	3548150	8314618	11862768	0	11862768
	Textile industry	7	106	87727	0	39	11	24801	59496	103929	13	709	973	19850	7191	3018	881	60	4703	951	514	567	5	3406	32	11	6	6	9304	2061	2087	43978	1287	13	409	5706	22	23	3685	63	41114	533	1	429291	188892	430049	618941	0	618941
	Textile, clothing, shoes, hats, leather, down and its products	8	27490	70202	850	1813	656	2119	464	11313	0	360	2465	3897	6712	2836	933	2331	1546	1565	599	1822	77	152	2352	7743	2748	4118	110325	3226	35238	34295	21437	31894	3257	55956	1202	1283	50541	453	0	5613	0	511883	492900	2458869	2951769	0	2951769
	Wood processing products and furniture	9	16885	47844	319	404	21	31707	210	129	38864	2914	2604	11184	9875	4130	3706	158	4588	3909	3766	256	8	3813	988	45	7	13	1241568	1070	7955	18273	19392	27	2562	91	798	331	1098	612	16	671	0	1482811	410789	1158571	1569360	0	1569360
	Paper making, printing and cultural, educational and sports goods	10	40328	54776	350	1002	150	114996	914	563	2570	115773	11954	51648	33176	14161	10395	1634	20330	9024	8006	1287	1998	5400	1017	1657	2666	458	287848	17559	40451	214608	24368	706115	82893	226538	105835	26776	64885	34954	29574	199422	37956	2606015	230439	641958	872397	0	872397
	Petroleum, coking products and nuclear fuel products	11	129414	787473	63983	129558	876	8701	879	113	1106	3764	261652	263262	256369	2232739	32398	7039	7027	8561	2932	5055	323	14752	2155	12993	1161	1070	704549	31122	1048163	37804	20833	19392	6659	66105	21499	19469	150238	1616	818	35854	1204	6400680	140221	777407	917628	0	917628
	Chemical products	12	1614782	491098	749	162474	2640	72030	15515	4413	143	39537	14388	3046768	314404	52355	19494	18843	36871	201667	46984	56115	2129	102541	7133	15234	400	3879	1600044	6702	183031	83972	493	1932	6026	20200	4516	82843	460753	2340	635392	23861	565	9455256	911872	1654977	2566849	0	2566849
	Non metallic mineral products	13	397	685815	0	23512	890	23266	79	50	16146	512	1962	28498	609573	45248	7782	3793	14750	4431	40467	75861	20725	9834	350	31898	24	3324	6229431	194	2671	5554	5952	564	1631	70	7	656	2	542	297	77	0	7896835	443862	580069	1023931	0	1023931
	Metal smelting and calendering products	14	34004	5844896	98076	680587	1650	974	112	1	4027	40523	9993	44636	19474	7534211	557183	339924	209482	428006	313701	901590	4387	32936	166433	387090	1635	1075	12122232	77	64351	472	0	1	139	21	1	207	20	31	6	19	0	29844183	0	0	0	0	0
	Metal products	15	50933	685374	5	177960	82	31632	1143	174	16105	1383	3689	26002	6046	15932	518074	41601	64757	119635	48732	68825	3616	5736	4850	9613	118	423	1673707	1891	3294	3082	2724	69	1592	109	1897	3006	13319	461	170	689	0	3608450	49119	103829	152948	0	152948
	General equipment	16	10824	197315	199	18943	367	18020	565	47	147	1402	20109	21851	13878	55404	17632	115045	209013	267060	55162	151839	5373	34737	68561	10527	436	331	218424	241	23712	105468	10811	1420	9716	1334	2495	765	1083	1065	740	1996	1847	1675904	17423	64579	82002	0	82002
	Special equipment	17	115920	1457610	26648	48468	2950	7232	190	302	1355	1470	2346	13367	8991	18272	4660	20437	658129	12383	55613	282820	2332	7252	363	3502	1481	146	108027	0	16139	4424	6524	17084	6328	39	14	20013	91519	132	178624	90	0	3203196	1985	1562	3547	0	3547
	Transportation equipment	18	34517	10112	0	1118	22	458	26	11	129	68	938	737	985	10596	117	573	48331	1300057	5405	1906	15	10667	38196	75	122	6	178347	25	2023446	412	653	4757	720	32842	4198	1012	100190	999	978	288	1022	3815076	288110	681564	969674	0	969674
	Electrical machinery and equipment	19	1552	199565	282	2549	34	670	47	57	10474	1114	4836	4099	6002	22402	887	44807	73231	265308	342175	72845	15026	22919	43953	24174	462	171	947790	4087	22007	6494	75681	54	4931	9532	2206	17773	76260	555	161	1988	0	2329160	345802	961577	1307379	0	1307379
	Communication equipment, computers and other electronic equipment	20	5217	8445	43	1687	22	497	173	38	26	136	2067	4734	713	4461	169	11448	21350	16863	18927	3299011	100519	8407	1204	1386	214	64	136350	19665	14765	15209	358441	6857	2205	2664	14536	2552	1948	3742	1728	466281	5965	4560729	402044	1411185	1813229	0	1813229
	Instruments and Apparatuses	21	133	31812	1455	95	30	105	8	0	0	120	1906	4691	831	7886	373	2210	775	10533	18593	3922	29615	0	4143	82	1242	305	130	14	3714	206	8661	0	348	2	5508	2	33	335	3	2	0	139823	122	356	478	0	478
	Other manufactured products and waste	22	2320	852907	18555	13	11	85	4	622	15	2259	172	20633	93661	458497	21397	421	63975	25467	20003	3532	5950	195109	27655	26938	1	1	208594	6	16519	66865	43599	12	7618	84712	112152	83225	388596	1396	4	68732	0	2922233	24339	54885	79224	0	79224
	Metal products, machinery and equipment repair services	23	9352	1823822	27355	127504	20	28271	447	3588	93	6028	45540	60177	54935	155947	11729	3501	14214	35933	5694	157702	13275	1823	27604	190199	1325	6787	263955	56689	47848	29844	116065	969	92449	7408	10554	41006	52111	5793	8114	65728	3464	3614862	0	0	0	0	0
	Production and supply of electricity and heat	24	79303	2332521	79918	296901	748	64428	17913	1645	2190	16286	149298	661957	400034	3413899	116137	24032	13014	66703	8775	66013	1740	6136	8355	1699464	167815	39160	345595	77827	759285	499390	730864	61687	87355	30740	52951	71814	421186	18692	6345	254632	11940	13164688	899157	1369855	2269012	0	2269012
	Gas production and supply	25	23739	0	0	8855	7	13	0	0	0	0	3	43212	0	4782	2	61	1297	0	0	0	0	0	0	533311	290941	0	0	0	324364	356506	0	0	95603	1380	608	649	3634	1839	0	2405	0	1693211	345758	590026	935784	0	935784
	Water production and supply	26	0	343302	442	1228	6	4597	84	112	58	401	8058	22473	3973	7720	1295	2427	16305	923	622	1771	2141	43	507	14157	905	31105	196838	6082	17220	89897	17705	3648	25304	3240	14037	36229	9044	1588	7286	87333	1592	981698	41738	97817	139555	0	139555
	Architecture	27	19379	115457	3359	3047	17	7705	59	121	272	532	11787	8079	5835	24674	1153	1274	2604	3098	2641	13561	158	1737	1821	22552	1684	1048	454956	21994	59325	31339	39693	48106	44707	4278	1368	10856	6807	30989	14609	10058	15793	1048532	0	0	0	0	0
	Wholesale and retail	28	1015869	3780369	0	15114	1078	2430	3816	781	13286	5211	987958	59623	59009	437942	101968	13367	6803	7535	5421	4845	669	2154	466	13052	62	89	19220	910712	1634823	79948	49384	42474	25559	45827	74411	19705	75120	7411	228349	20038	34160	9806058	1674969	6920936	8595905	0	8595905
	Transportation, warehousing and postal services	29	154001	4964086	5898	12963	2385	62506	9188	844	4705	9169	811790	165665	106579	312593	22555	25353	32364	48333	15294	5151	2635	15378	13309	456291	34615	1765	267549	657046	4147317	3231	54441	139057	11910	22111	304700	33948	34524	9490	2362	89092	194176	13266369	334469	1562776	1897245	691944	2589189
	Accommodation and catering	30	25319	265633	3184	32826	2716	87786	720	1925	24226	12203	79181	302312	45574	146790	16660	135720	86974	92211	32073	19278	24638	12526	10506	330760	2689	20282	1392969	57323	106788	739890	40180	564144	84651	25233	52702	19104	8673	4222	1463	208347	605375	5725776	1075007	4261370	5336377	0	5336377
	Information transmission, software and information technology services	31	37661	897790	10745	8571	2105	49653	737	646	22724	1214	261461	8561	9491	14382	1287	1548	3739	3813	1190	4412	1255	832	902	40230	5025	1329	1544972	194191	1212115	168867	1325027	1063587	249431	4443	44661	13293	6042	5343	15475	265353	667589	8171692	549016	1237191	1786207	0	1786207
	Finance	32	148774	4207889	60753	258863	5639	93950	10175	3648	11440	10348	553203	420078	381268	1947227	48737	23618	187030	240572	94814	201307	3369	38518	20415	1884093	115284	21896	2963676	592278	1222475	61292	79065	3230271	978160	624044	47940	53694	24364	215836	25841	38050	151533	21301427	362723	1585507	1948230	409132	2357362
	Real estate	33	0	11274	1735	221	2	27	0	25	0	0	1038	271	186	0	520	1419	1	4671	360	1887	39	0	5721	0	2	2287	2454096	201432	123201	109122	329983	2056574	155765	304847	47625	993	44674	47711	19278	185876	170935	6283798	876172	3054713	3930885	0	3930885
	Leasing and business services	34	27215	368519	23942	9079	1711	25877	2287	454	5679	5504	76073	37711	20329	15890	3188	7888	5951	31744	5550	4331	2088	597	7005	9743	30912	5375	637659	424519	139567	389012	112638	1195133	431662	66864	101273	16895	43015	16188	24196	135510	49717	4518490	7970	20255	28225	591426	619651
	Scientific research and technical services	35	221318	29058	828	3690	40	4566	312	32	0	0	232	7649	89	235	572	492	707	20338	303	409	2	266	1	525	1	12	733550	776	36960	1455	2764	181	37	13	24191	688	154	43	122	12	420	1093043	235	1241	1476	1325500	1326976
	Water conservancy, environment and public facilities management	36	175987	170702	3119	16934	2016	5960	489	102	3623	438	25326	10361	5376	6921	1376	2388	7527	3033	1489	556	1460	565	7697	181	1584	3802	165567	30995	23334	29891	4874	217616	28902	1770	28667	100540	21551	12752	4556	4633	13287	1147947	2362	6019	8381	528900	537281
	Resident services, repairs and other services	37	19658	1623057	4634	2750	786	13620	871	1363	2579	5933	56402	39368	17349	38404	4242	26159	8353	9738	6507	8219	1712	2191	2493	400620	113778	15235	787802	436636	255162	85979	44035	375409	117784	47012	145634	162204	268217	32015	47874	78673	369165	5679622	288958	412056	701014	0	701014
	Education	38	33086	31367	187	915	31	1721	51	38	26	354	7744	3154	1504	1186	537	763	2013	2050	935	237	577	157	299	475	2633	255	187641	89786	38808	5721	25656	335695	14186	6493	15372	8988	6952	668324	20862	4468	1037669	2558916	549130	724755	1273885	2913897	4187782
	Health and social work	39	13344	15562	1893	7483	2006	8097	3929	1144	2248	8166	4930	17092	21528	39256	25358	14711	22871	24160	19507	6647	1472	561	363	27444	2092	104	307601	38729	16369	1288	1559	32952	200	501	3188	2311	7701	8565	151868	2399	210930	1078129	192218	567818	760036	2089057	2849093
	Culture, sports and entertainment	40	4381	34444	8502	6430	2905	36256	8672	7436	12378	16689	18778	78859	53769	82143	23486	24558	26265	27919	25772	36296	3281	4050	1281	34689	5900	6721	194630	48326	44330	38431	91496	159530	126145	67520	30259	11928	14764	25421	16316	427665	309065	2197686	58227	397368	455595	1894777	2350372
	Public management, social security and social organization	41	262756	5889	1347	4594	3398	40357	18871	8944	7168	11136	3636	47700	46276	19527	27792	21497	22870	14041	8514	13012	1968	4019	1271	18615	60755	1197	390142	32730	30658	220987	44817	160144	161524	119457	48896	75860	6611	31545	21910	12419	1215659	3250509	2554	8477	11031	10038298	10049329
6.Original input-output table (Henan, 2017) Unit: 10,000 yuan
Output Input		Code	Intermediate demand																																										Final demand
			Agriculture, forestry, animal husbandry and fishery products and services	Coal mining and dressing products	Oil and gas production products	Metal ore mining and processing products	Non metallic ore and other ore mining and processing products	Food and tobacco	Textile industry	Textile, clothing, shoes, hats, leather, down and its products	Wood processing products and furniture	Paper making, printing and cultural, educational and sports goods	Petroleum, coking products and nuclear fuel products	Chemical products	Non metallic mineral products	Metal smelting and calendering products	Metal products	General equipment	Special equipment	Transportation equipment	Electrical machinery and equipment	Communication equipment, computers and other electronic equipment	Instruments and Apparatuses	Other manufactured products and waste	Metal products, machinery and equipment repair services	Production and supply of electricity and heat	Gas production and supply	Water production and supply	Architecture	Wholesale and retail	Transportation, warehousing and postal services	Accommodation and catering	Information transmission, software and information technology services	Finance	Real estate	Leasing and business services	Scientific research and technical services	Water conservancy, environment and public facilities management	Resident services, repairs and other services	Education	Health and social work	Culture, sports and entertainment	Public management, social security and social organization	Total intermediate inputs	Rural residents	urban residents	Subtotal	Government consumption	Total final consumption expenditure
Code		-	01	02	03	04	05	06	07	08	09	10	11	12	13	14	15	16	17	18	19	20	21	22	23	24	25	26	27	28	29	30	31	32	33	34	35	36	37	38	39	40	41	TIU	FU101	FU102	THC	FU103	TC
Intermediate input	Agriculture, forestry, animal husbandry and fishery products and services	1	9671540	97498	17	11861	1619	39503881	4520441	990074	2427344	1360554	200	3948151	23427	3961	24727	1678	28929	9620	3538	15	0	110666	0	49980	60	15	834412	1020	81325	1495668	22290	26388	20143	14702	96795	130665	291334	195608	34410	15132	0	66049690	4277661	8165516	12443177	1285411	13728588
	Coal mining and dressing products	2	70271	3338951	2615	621580	91366	798617	109493	75324	47905	238131	3751312	2477470	5620450	2415025	23616	60332	11379	6356	14926	49	1097	4363	1424	5357050	80544	20571	341034	1675	2526	15975	0	2056	3938	12	1246	547	17659	141050	13130	338	4429	25785829	60268	11931	72199	0	72199
	Oil and gas production products	3	0	21487	25130	20144	1758	0	0	0	0	4732	3091366	1454650	1277939	559621	69187	27271	184946	95026	110611	0	0	0	0	345617	1642701	419557	0	0	10	0	0	0	0	0	12	0	0	0	1369	48	1644	9354826	0	0	0	0	0
	Metal ore mining and processing products	4	0	1	0	1458237	0	0	0	0	0	0	3131	147214	1677206	22765706	648896	0	0	0	0	0	0	311	0	0	0	0	0	0	0	0	0	0	0	0	1119	0	0	0	0	0	0	26701821	0	0	0	0	0
	Non metallic ore and other ore mining and processing products	5	115	18561	94759	223130	134610	168477	478	14169	55448	156882	554	1426191	9197316	390568	264242	41693	68149	72176	91956	333	344	757	2	257032	0	0	967577	1891	4775	312	2	389	291	237	100	248	405	264	84	245	228	13654990	0	0	0	0	0
	Food and tobacco	6	5539561	4119	220	22765	41528	43275902	137063	1604762	72456	80703	42931	2774734	75913	89168	17536	18183	36123	93438	124004	18652	10863	7058	1351	13439	7677	1961	246653	20984	73083	7711692	60882	114737	91443	29055	30108	19744	271400	965019	93762	149782	130187	64120642	12069468	16787797	28857265	0	28857265
	Textile industry	7	6811	24129	316	39865	13961	209816	12325243	10084962	226310	823411	707	906041	198214	42316	25646	42278	26812	75447	133263	7789	6775	147091	407	1167	12	3	149341	30831	61876	289234	671	1191	5123	6123	10675	13576	364717	7245	306044	47775	30347	26693559	365890	956274	1322164	0	1322164
	Textile, clothing, shoes, hats, leather, down and its products	8	21499	109656	5527	24022	13177	218824	58014	5931888	87078	65826	7478	147070	108913	57659	41821	78160	43506	137696	31625	23659	15396	28631	2365	33276	393	100	162482	32876	82880	48484	42148	286738	85890	24944	121655	11762	176646	218219	5025	99337	267665	8960010	848525	6402274	7250800	0	7250800
	Wood processing products and furniture	9	68129	58062	260	43920	6123	487022	38841	84821	6590794	763430	374	424992	155457	41751	356889	141817	67441	185384	109055	30276	16065	56407	827	1040	405	103	1347085	20256	65439	20458	210409	92703	56975	17084	30864	13224	386489	413673	56359	21883	90495	12573081	613879	2202156	2816035	0	2816035
	Paper making, printing and cultural, educational and sports goods	10	142574	14957	575	29649	21073	2404781	147675	310367	329120	8787394	2558	1510181	868971	148331	492356	317303	154479	380379	242884	68043	24101	36758	10868	9333	2504	640	423330	116831	274158	659918	171543	3120950	1554548	205013	512879	46441	395503	1513415	203792	338367	1203698	27198238	856709	1917612	2774321	0	2774321
	Petroleum, coking products and nuclear fuel products	11	804831	193466	15227	1134786	401258	336968	79588	146742	119458	130469	710767	4056868	3862131	4113755	271341	245224	275651	276564	195913	19372	9868	18128	5504	444268	71355	18224	1702264	363537	3845985	44552	43295	79637	175615	11399	30558	74449	169537	11135	8203	20996	41418	24580305	179690	130258	309948	0	309948
	Chemical products	12	7955360	336212	11274	2587122	544300	2829225	2865560	2792056	1672737	3938799	160269	44573878	8130265	2710954	590290	1530076	2018507	3062543	3031798	980267	172838	286790	14065	108835	12199	3116	4660273	96505	954970	453865	30725	255087	77464	11987	300903	24387	672441	1150280	4218762	27227	253524	106107736	1848615	4451183	6299798	0	6299798
	Non metallic mineral products	13	2757	79701	1395	189021	103520	835312	27063	22466	109935	102516	402549	565821	24778473	1429672	288176	602085	587943	227836	2048080	1106244	131735	9076	4186	78004	1173	300	20028999	6438	28631	80877	3949	256	10975	2672	9488	2512	2872	25309	14181	338	935	53953470	90938	224507	315445	0	315445
	Metal smelting and calendering products	14	265985	386089	10544	297115	57937	54491	29896	57952	180448	1871873	6455	1206989	5984133	22635589	16179457	7461362	6605595	4084137	9972458	1041450	279026	143800	54287	48682	1980	506	9152946	1056	24790	461	171	11	864	361	7217	2693	12002	6845	36	128	741	88128557	0	0	0	0	0
	Metal products	15	985136	260599	4197	905772	156741	769426	69735	99288	275288	305377	4198	676891	2000160	242577	5788416	2024960	2147562	970585	1522123	492087	240576	46933	43046	23348	1056	270	3984884	45596	151056	29098	48249	2608	84193	407631	390541	13853	509791	25477	2090	26260	438	25778111	64440	178702	243142	0	243142
	General equipment	16	44574	223135	1975	524487	131935	468839	86609	36291	101801	369537	56069	874370	2136593	282598	577574	10473682	6512353	2399293	1857252	943599	197733	16094	16172	153238	4334	1107	2167011	44577	779574	37452	27911	180094	63707	10454	13351	5724	69360	50676	6811	9701	12298	31969943	13933	25514	39447	0	39447
	Special equipment	17	585033	231248	22765	154336	299869	315699	122851	96846	86835	415150	9051	274089	535053	187112	31877	1193955	6837074	504717	965789	571182	7962	12933	1018	11641	14	4	813989	8623	44709	13390	13605	276436	43505	1542	490	2873	3107	3596	501127	572	167	15201833	53037	52534	105572	0	105572
	Transportation equipment	18	163495	9384	614	30193	67126	12620	9301	3900	4889	1671	1062	8344	167357	45089	95949	908061	3337877	15504587	555280	231328	79632	46890	109943	1120	761	194	1202558	1661	5264270	1569	3264	41381	11319	247499	15366	37642	389506	14349	12101	3117	63930	28706111	2692984	7326065	10019049	0	10019049
	Electrical machinery and equipment	19	13766	196377	1949	183247	68779	79637	28016	16170	9809	248879	5392	338028	457848	75171	642302	1860376	2393800	2673037	9044824	3149185	261227	14250	15766	2490016	3012	769	4556065	116218	515577	25839	135950	16799	170807	82081	282272	7634	244365	53299	19230	8044	18611	30524421	1027901	2707555	3735456	0	3735456
	Communication equipment, computers and other electronic equipment	20	19790	16186	1208	3628	4012	31730	6596	16168	16026	169745	659	135619	52329	25226	15226	1404647	1195843	848749	2589118	26516879	1081004	16456	17987	6222	428	109	443192	194960	166631	36425	1607708	169679	94191	167052	109226	11143	566947	496154	13016	48545	135236	38451696	882640	3073413	3956053	0	3956053
	Instruments and Apparatuses	21	671	18608	4368	22078	12192	11540	2152	705	3363	5821	5455	76579	23636	26569	30963	135077	202978	269104	242346	45607	824160	10040	448	24887	4794	1224	476465	654	28986	518	13505	629	16826	146086	366349	5718	95914	115485	36130	4336	6407	3319372	139583	695958	835540	0	835540
	Other manufactured products and waste	22	3643	17964	523	622	8630	31248	12095	235877	80443	996317	4222	172521	153164	4275731	1340307	10551	16059	20002	35081	233639	8185	241447	103	1640	635	162	612930	2619	13990	30027	8585	301	14326	641273	639685	11813	427672	13095	4100	22020	252	10343501	98425	290277	388703	0	388703
	Metal products, machinery and equipment repair services	23	40401	291987	12096	1553432	7655	1286474	24525	375354	11612	247069	159567	897449	1632316	495054	86350	722354	982734	131823	709500	38637	7311	7401	32342	668503	11405	2913	76275	139394	420407	84361	163206	151114	616443	249214	39070	17220	68444	44527	27535	14768	58911	12607155	0	0	0	0	0
	Production and supply of electricity and heat	24	387997	1005271	59426	842484	433306	2777355	810850	781083	652240	883420	130741	4814886	4631126	6183285	2333024	1358597	1265808	883070	836709	253671	94133	19011	12208	8364061	86954	22209	1391600	589483	1274146	943520	330261	1217900	1280761	764686	93972	45341	533833	473407	202465	47803	420840	49532946	559950	2956015	3515965	0	3515965
	Gas production and supply	25	17668	132	544	171	4064	25422	5845	10933	2312	32758	27847	191510	37461	796	40656	47001	23618	4680	12584	2704	526	7168	2871	41	508923	129982	1106	3179	5554201	503272	1146	1866	73884	4087	18138	6057	362200	38543	15759	16012	2023	7739691	142395	997034	1139428	0	1139428
	Water production and supply	26	3584	102146	1088	28876	5232	350944	57994	40467	47711	43076	8629	141404	88816	96309	32459	40940	39673	40994	44497	59270	7864	1007	841	105971	3655	934	394903	57349	44164	133656	15493	137490	145668	43186	23452	7595	61835	515356	153557	19785	166783	3314654	189957	563507	753464	0	753464
	Architecture	27	93980	37439	1357	20100	3059	132084	14583	36304	52749	15776	3924	136530	99529	48118	48908	60880	48524	115014	20492	26654	18686	3120	2276	59427	1009	258	3068265	102402	308690	141651	34291	528391	816947	130505	7550	23410	183631	621737	80690	29480	504471	7682890	0	0	0	0	0
	Wholesale and retail	28	1663646	506234	7156	593821	164154	8330912	1039252	2881338	1821982	2092082	343121	5479142	5151529	1933126	577610	841089	831273	2086243	1946545	2058422	243516	111921	28725	567045	66275	16927	3473602	1455515	2242343	1486186	139639	418580	154050	342646	257575	45725	570155	467174	822609	124957	279893	53663732	3133681	6377571	9511252	0	9511252
	Transportation, warehousing and postal services	29	750063	227403	11544	310320	54456	2121142	380159	377405	502705	343989	141647	1937925	2485210	789752	800535	602646	871792	609382	421149	120746	93524	44055	4149	622966	19039	4863	1202614	1619984	9042592	98157	114902	617057	223080	384981	798274	83969	575284	716403	198556	114926	855763	31295107	540508	1401012	1941520	1067448	3008969
	Accommodation and catering	30	68035	33214	1993	47866	42439	489622	74024	114161	117442	47576	9925	482024	455997	138407	94163	146915	206374	186087	176844	22247	36729	6080	17352	22541	4506	1151	322237	345521	217578	110527	71686	1175578	452576	71076	343543	52524	208041	493959	476629	78002	1401111	8864302	1299196	6036862	7336058	0	7336058
	Information transmission, software and information technology services	31	48294	10102	1215	12352	7649	121143	17555	23950	72327	19577	1244	80989	92437	12231	22653	37554	27210	15430	21585	14718	3526	1134	3214	5628	977	250	100700	85154	154918	104601	1976236	678207	69292	12443	16500	4262	40814	165933	251728	19405	542103	4897241	1056940	2522543	3579482	0	3579482
	Finance	32	1388355	1379539	14517	1263027	210594	2318186	470411	393065	350550	682425	303133	2709337	3624277	2787105	384660	564221	698545	323245	469689	571740	21878	56013	6487	1799909	30461	7780	4357926	3764915	4393461	553521	83849	3474766	4021922	1273913	191243	156289	536583	679448	73406	187488	1579217	48157096	2299354	9470661	11770015	3637	11773653
	Real estate	33	248	47775	296	95	2541	43070	2321	14807	15141	9231	19	32702	27425	3074	33490	31298	118553	9810	62747	128787	9072	2480	130	3116	19154	4892	31084	1809885	1108593	1479022	193787	4440835	1260542	409760	106590	16911	1806983	480469	180252	81970	512572	14541527	5570000	12767418	18337418	0	18337418
	Leasing and business services	34	78783	702150	75222	692101	151548	2733604	270807	382012	196720	400278	84083	1909494	1505169	462170	331967	553882	888573	791218	426983	1329516	59617	43179	80210	162176	38810	9912	2635495	3281701	2226950	946943	901305	7939920	3793541	982608	1104048	134511	803568	929175	114161	275994	352338	40782442	198398	2646011	2844409	70694	2915103
	Scientific research and technical services	35	535620	8892	276	3489	94608	184509	18400	54875	147514	17480	941	419483	183629	83190	90234	131730	166265	351900	113822	335855	14349	9953	782	41463	79	20	9374768	88473	103183	822	17112	2910	2259	1158	1123542	1164	567	50907	34666	444	1802	13813132	55101	178201	233303	1518972	1752275
	Water conservancy, environment and public facilities management	36	764780	679	124	1191	19959	43183	31540	5949	4887	46785	8819	38183	37456	41339	7241	11502	9254	10764	8770	5389	965	1375	424	114195	383	98	81305	18729	35604	9155	4202	50779	19270	5060	4150	65441	18997	17844	12864	7355	8385	1574373	18562	138784	157346	3979915	4137261
	Resident services, repairs and other services	37	125860	191298	3420	33412	30002	279231	39053	70836	61181	51801	42175	333656	209470	136743	92074	220092	181701	633871	131192	157808	48402	4952	3459	132579	4546	1161	659504	364440	1093450	235070	47907	693637	194173	502411	74219	48272	722568	1141040	178659	78570	936800	10190694	2036961	5394076	7431038	0	7431038
	Education	38	74618	8192	261	4903	1218	40831	8776	16898	9412	4868	3437	48836	43742	6178	6707	12091	19496	9260	17542	1906	2446	2277	4356	5066	1047	267	47583	152704	60955	29242	19590	497079	45257	9564	9209	4585	20826	1221758	27731	13217	238165	2752096	3525612	6515623	10041235	15358091	25399326
	Health and social work	39	1697	80	14	53	4811	8545	2454	8384	3222	5620	9918	12958	28770	22610	18555	23361	22178	14010	14951	4409	1563	278	114	11513	970	248	28570	11022	39466	585	320	19621	113	49	688	489	5977	14932	67213	1427	40743	452501	2783914	5564500	8348414	19331152	27679566
	Culture, sports and entertainment	40	1783	4371	121	4311	5607	76446	21045	36058	23812	22914	5567	116418	125149	71184	27467	59196	46219	22153	43155	31964	3341	2200	2905	19740	3247	829	141654	46849	91042	42337	21451	170585	91682	11226	18527	5997	38606	199500	68409	278518	161748	2165331	143402	1112030	1255432	1173426	2428858
	Public management, social security and social organization	41	108939	1057	17	1302	3200	16059	4766	8179	4838	4276	1160	15867	21909	8764	5882	9004	5903	5036	6981	4108	635	3132	406	3140	541	138	9518	76021	21771	8559	22513	63396	22399	41217	6183	2130	11002	11993	15383	2354	1055169	1614846	42481	274925	317406	17210154	17527560
[truncated: 10 more columns]
